# Supplementary material for: Investigating the Allelopathic and Bioherbicidal Potential of Solidago altissima with a Focus on Chemical Signaling in Trifolium repens
Source: Plants (Basel). 2024 Dec 31;14(1):96. doi: 10.3390/plants14010096 (PMC11723385; doi:10.3390/plants14010096)
Supplement: Supplementary file 1 [file plants-14-00096-s001.zip]

Archive with 1 entries (1 files):
- plants-3340460-supplementary.pdf
